# Supplementary material for: Taxonomic assessment of species of the genus Octopus from the northeastern Pacific via morphological, molecular and morphometric analyses
Source: PeerJ. 2019 Nov 29;7:e8118. doi: 10.7717/peerj.8118 (PMC6886487; doi:10.7717/peerj.8118)
Supplement: Supplemental Information 1 [file peerj-07-8118-s001.txt]

LOCUS       Oa-2       568 bp
DEFINITION  Oa-2     568 bp
TITLE       Oa-2	MK649783
ORIGIN

        1 ttaggaacat catTGAGATT AATAATTCGA ACAGAATTAG GTCAACCAGG ATCCCTATTc
       61 AATGATGATC AATTATACAA TGTAATCGTA ACTGCTCATG CTTTTGTCAT AATTTTTTTT
      121 TTAGTCATAC CtGTAATAAT TGGAGGATTT GGcAACTcAT TAGTTCCATT AATATTAGGA
      181 GCTCCAGATA TAGCATTCCC TCGTATAAAc AATATAAGAT TTTcATTACT TCCCCCTTCA
      241 TTAACATTAC TCCTTACCTC AGCTGCTGTT GAAAGtGGtG TAGGAACTGG ATcAACTGTT
      301 TACCCCCCTC TCTCaAGAAA TCTAGCTCAT ATAGGTCCCT CAGTCGATCT CGCTATTTTC
      361 TCGCTCCATT TAGCAGGAAT TTCATCTATT CTAGGAGCTA TcAACTTTAT TACTACTATT
      421 ATcAATATAC GATcAGAAGG AATATTAATG GAACGTCTTC CTTTATTTGT TTGGtCAGTT
      481 TTTATTACTG CAATTTTATT ACTTTTATCT CTTCCAGTTC TTGCTGGAGC TATTACTATA
      541 TTACTTACTG ATCGaAATTT cAACACCA
//
LOCUS       Oa-3       568 bp
DEFINITION  Oa-3     568 bp
TITLE       Oa-3	MK649784
ORIGIN

        1 ttaggaacat cattgaGATT AATAATTCGa ACAGAATTAG GTCAACCAGG ATCCCTATTc
       61 AATGATGATC AATTATACAA TGTAATCGTA ACTGCTCATG CTTTTGTCAt AATTTTTTTT
      121 TTAGtCAtaC ctgTAaTAAT TggaggaTTT ggcAACTcAt TAGTTCCaTt AAtaTtAGGA
      181 GCTCCagatA taGcAtTCCC tCGTataAac AAtATAAgAt TTTcAtTACT TCCCCCtTCa
      241 TTAAcATtaC TCCTTACCTC agCTgCTGtt GAAAGtGGtG TAggaACTGg ATcAACTgtT
      301 TACCCCCCTC TCtcaAGAAA TCTAGcTCAt AtaGgtcCCt cagTcgAtcT CGcTATTTTC
      361 tCGCTCcatT TAGCAgGAaT TTcatCTAtT CTAGgAGCta tcaaCTTTAT TACTACtAtT
      421 ATcaAtaTAC gATcagaagg AATatTAAtG GaACGtCtTC cTttAttTGT TTGGtCAgtT
      481 TTTATTACTG CAAtTTTAtt ACTtTTAtCT CtTCCAGtTc TTGCtGGAGC TatTACTata
      541 tTACTTACtG AtCGaAATTT cAaCaCCA
//
LOCUS       Oa-4       568 bp
DEFINITION  Oa-4     568 bp
TITLE       Oa-4	MK649785
ORIGIN

        1 ttaggaacat CATTGAGATT AATAATTCGA ACAGAATTAG GTCAACCAGG ATCCCTATTc
       61 AATGATGATC AATTATACAA TGTAATCGTA ACTGCTCATG CTTTTGTCAT AATTTTTTTT
      121 TTAGTCATAC CtGTAATAAT TGGAGGATTT GGcAACTcAT TAGTTCCATT AATATTAGGA
      181 GCTCCAGATA TAGCATTCCC TCGTATAAAc AATATAAGAT TTTcATTACT TCCCCCTTCA
      241 TTAACATTAC TCCTTACCTC AGCTGCTGTT GAAAGTGGtG TAGGAACTGG ATcAACTGTT
      301 TACCCCCCTC TCTCaAGAAA TCTAGCTCAT ATAGGTCCCT CAGTCGATCT CGCTATTTTC
      361 TCGCTCCATT TAGCAGGAAT TTCATCTATT CTAGGAGCTA TcAACTTTAT TACTACTATT
      421 ATcAATATAC GATcAGAAGG AATATTAATG GAACGTCTTC CTTTATTTGT TTGGtCAGtT
      481 TTTATTACTG CAATTTTATT ACTTTtATCT CTTCCAGTTC TTGCTGGAGC TATTACTATA
      541 TTACTTACTG ATCGaAATTT cAACACCA
//
LOCUS       Oa-6       568 bp
DEFINITION  Oa-6     568 bp
TITLE       Oa-6	MK649786
ORIGIN

        1 ttaggaacat cattGAGATT AATAATTCGA ACAGAATTAG GTCAACCAGG ATCCCTATTc
       61 AATGATGATC AATTATACAA TGTAATCGTA ACTGCTCATG CTTTTGTCAT AATTTTTTTT
      121 TTAGTCATAC CtGTAATAAT TGGAGGATTT GGcAACTcAT TAGTTCCaTT AATATTAGGA
      181 GCTCCAGATA TAGCATTCCC TCGtATAAAc AATATAAGAT TTTcATTACT TCCCCCTTCA
      241 TTAACaTTAC TCCTTACCTC AGCTGCTGTt GAAAGtGGTG TAGGAACTGG ATcAACTGTT
      301 TACCCCCCTC TCTCaAGAAA TCTAGCTcAT ATAGGTCCCT CAGTCGATCT CGCTATTTTC
      361 TCGCTCCATT TAGCAGGAAT TTCATCTATT CTgGGAGCTA TcAACTTTAT TACtACTATt
      421 ATcAATATAC GATcAGAAGG AATATTAATG GAACGtCTTC CTTTATTTGT TTGGtCAGTT
      481 TTTATTACTG CAATTTTATt ACTTTTATCT CTtCCAGTTC TTGCTGGAGC TATTACtATA
      541 tTACTtACTG ATCGaAATTT cAAcACCA
//
LOCUS       Obt-1       568 bp
DEFINITION  Obt-1     568 bp
TITLE       Obt-1	MK649787
ORIGIN

        1 ttaggtactt ctttaagTTT AATAATTCGA ACAGAATTAG GTCAACCAGG ATCTCTTCTC
       61 AATGATGATC AATTATAcAA TGTTATTGTT ACAGCCCATG CATTTGTAAT AATCTTTTTT
      121 CTTGTTATAC CTGTCATAAT TGGAGGATTT GGCAACTGAT TAGTTCCCTT AATATTGGGA
      181 GCCCCAGATA TAGCATTCCC ACGAATAAAc AACATAAGTT TTTGACTTTT ACCACCCTCT
      241 CTCACTTTAT TATTATCCTC AGCCGCAGTA GAAAGAGGTG TAGGAACTGG ATGAACCGTA
      301 TATCCCCCTC TCTCAAGAAA CTTAGCTCAT ATAGGTCCAT CCGTTGATTT AGCTATTTTT
      361 TCACTCCACT TAGCCGGTAT CTCATCTATC CTTGGAGCTA TcAATTTTAT TACAACTATT
      421 ATcAATATAC GATGAGAAGG AATACTAATA GAACGACTCC CATTATTTGT ATGATCAGTA
      481 TTTATTACTG CAATTTTATT ATTACTTTCT CTACCAGTTC TTGCTGGAGC AATTACAATA
      541 CTTTTAACTG ATCGAAATTT cAATACCA
//
LOCUS       Obt-2       568 bp
DEFINITION  Obt-2     568 bp
TITLE       Obt-2	MK649788
ORIGIN

        1 ttaggtactt ctttaAGTTT AATAATTCGA ACAGAATTAG GTCAACCAGG ATCTCTTCTC
       61 AATGATGATC AATTATAcAA TGTTATTGTT ACAGCCCATG CATTTGTAAT AATCTTTTTT
      121 CTTGTgATAC CTGTCATAAT TGGAGGATTT GGCAACTGAT TAGTTCCCTT AATATTGGGA
      181 GCCCCAGATA TAGCATTCCC ACGAATAAAc AACATAAGTT TTTGACTTTT ACCACCCTCT
      241 CTCACTTTAT TATTATCCTC AGCCGCAGTA GAAAGAGGTG TAGGAACTGG ATGAACCGTA
      301 TATCCCCCTC TCTCAAGAAA CTTAGCTCAT ATAGGTCCAT CCGTTGATTT AGCTATTTTT
      361 TCACTCCACT TAGCCGGTAT CTCATCTATC CTTGGAGCTA TcAATTTTAT TACAACTATT
      421 ATcAATATAC GATGAGAAGG AATACTAATA GAACGACTCC CATTATTTGT ATGATCAGTA
      481 TTTATTACTG CAATTTTATT ATTACTTTCT CTACCAGTTC TTGCTGGAGC AATTACaATA
      541 CTTTTAACTG ATCGAAATTT cAATACCA
//
LOCUS       Obt-3       568 bp
DEFINITION  Obt-3     568 bp
TITLE       Obt-3	MK649789
ORIGIN

        1 ttaggtactt ctttaagttt AATAATTCGA ACAGAATTAG GTCAACCAGG ATCTCTTCTC
       61 AATGATGATC AATTATAcAA TGTTATTGTT ACAGCCCATG CATTTGTAAT AATCTTTTTT
      121 CTTGTTATAC CTGTCATAAT TGGAGGATTT GGCAACTGAT TAGTTCCCTT AATATTGGGA
      181 GCCCCAGATA TAGCATTCCC ACGAATAAAc AACATAAGTT TTTGACTTTT ACCACCCTCT
      241 CTCACTTTAT TATTATCCTC AGCCGCAGTA GAAAGAGGTG TAGGAACTGG ATGAACCGTA
      301 TATCCCCCTC TCTCAAGAAA CTTAGCTCAT ATAGGTCCAT CCGTTgATTT AGCTATTTTT
      361 TCACTCCACT TAGCCGGTAT CTCATCTATC CTTGGAGCTA TcAATTTTAT TACAACTATt
      421 ATcAATATAC GATGAGAAGG AATACTAATA GAACGACTCC CATTATTTGT ATGATCAGTA
      481 TTTATTACTG CAATTTTATT ATTACTTTCT CTACCAGTTC TTGCTGGAGC AATTACaATA
      541 CTTTTAACTG ATCGAAATTT cAATACCA
//
LOCUS       Obt4       568 bp
DEFINITION  Obt4     568 bp
TITLE       Obt4	MK649790
ORIGIN

        1 ttaggtactt ctttAAGTTT AATAATTCGA ACAGAATTAG GTCAACCAGG ATCTCTTCTC
       61 AATGATGATC AATTATAcAA TGTTATTGTT ACAGCCCATG CATTTGTAAT AATCTTTTTT
      121 CTTGTTATAC CTGTCATAAT TGGAGGATTT GGCAACTGAT TAGTTCCCTT AATATTGGGA
      181 GCCCCAGATA TAGCATTCCC ACGAATAAAc AACATAAGTT TTTGACTTTT ACCACCCTCT
      241 CTCACTTTAT TATTATCCTC AGCCGCAGTA GAAAGAGGTG TAGGAACTGG ATGAACCGTA
      301 TATCCCCCTC TCTCAAGAAA CTTAGCTCAT ATAGGTCCAT CCGTTGATTT AGCTATTTTT
      361 TCACTCCACT TAGCCGGTAT CTCATCTATC CTTGGAGCTA TcAATTTTAT TACAACTATt
      421 ATcAATATAC GATGAGAAGG AATACTAATA GAACGACTCC CATTATTTGT ATGATCAGTA
      481 TTTATTACTG CAATTTTATT ATTACTTTCT CTACCAGTTT CTGCTGGAGC AATTACaATA
      541 CTTTTAACTG ATCGAAATTT cAATACCC
//
LOCUS       Obt-5       568 bp
DEFINITION  Obt-5     568 bp
TITLE       Obt-5	MK649791
ORIGIN

        1 ttaggtacTT CTTTAAGTTT AATAATTCGA ACAGAATTAG GTCAACCAGG ATCTCTTCTC
       61 AATGATGATC AATTATAcAA TGTTATTGTT ACAGCCCATG CATTTGTAAT AATCTTTTTT
      121 CTTGTTATAC CTGTCATAAT TGGAGGATTT GGCAACTGAT TAGTTCCCTT AATATTGGGA
      181 GCCCCAGATA TAGCATTCCC ACGAATAAAc AACATAAGTT TTTGACTTTT ACCACCCTCT
      241 CTCACTTTAT TATTATCCTC AGCCGCAGTA GAAAGAGGTG TAGGAACTGG ATGAACCGTA
      301 TATCCCCCTC TCTCAAGAAA CTTAGCTCAT ATAGGTCCAT CCGTTGATTT AGCTATTTTT
      361 TCACTCCACT TAGCCGGTAT CTCATCTATC CTTGGAGCTA TcAATTTTAT TACAACTATT
      421 ATcAATATAC GATGAGAAGG AATACTAATA GAACGACTCC CATTATTTGT ATGATCAGTA
      481 TTTATTACTG CAATTTTATT ATTACTTTCT CTACCAGTTC TTGCTGGAGC AATTACAATA
      541 CTTTTAACTG ATCGAAATTT cAATACCA
//
LOCUS       Oc-449-1       599 bp
DEFINITION  Oc-449-1     599 bp
TITLE       Oc-449-1	MK649792
ORIGIN

        1 acattatact ttatttttgg aatctgatca ggcttactag gcacatcatt AAGATTAATA
       61 ATCCGTACTG AACTAGGACA ACCAGGATCT TTATTAAATG ATGATCAACT TTAcAACGTC
      121 ATTGTTACTG CACACGCTTT TGTAATAATT TTTTTTTTGG TTATACCtGT AATAATTGGA
      181 GGATTTGGCA ATTGATTAGT TCCTCTTATA TTgGGAGCAC CaGACATAGC ATTCCCACGA
      241 ATAAAcAATA TAAGATTTTG ACTACTTCCT CCATCTTTAA CCCTTCTTTT AACCTCAGCA
      301 GCAGTAGAAA GGGGAGTAGG AACAGGTTGA ACTGTTTATC CACCATTATC aAGAAATTTA
      361 GCTCATATAG GACCATCTGT AGATCTAGCA ATTTTTTCTC TTCACTTAGC GGGAGTCTCC
      421 TCTATTTTAG GAGCTATcAA TTTTATCACA ACTATtATcA ATATACGATG AGAAGGAATA
      481 CAAATAGAAC GTCTTCCTTT ATTTGTTTGA TCTGTTTTAA TTACaGCAAT tTTACTTCTT
      541 TTATCCCTAC CAGTATTAGC AGGTGCAATC ACCATACTTC TtACTGATCG aAATTTCAA
//
LOCUS       Oc-450-1       599 bp
DEFINITION  Oc-450-1     599 bp
TITLE       Oc-450-1	MK649793
ORIGIN

        1 acattatact ttatttttgg aatctgatca ggcttactag gcacaTCATT AAGATTAATA
       61 ATCCGTACTG AACTAGGACA ACCAGGATCT TTATTAAATG ATGATCAACT TTAcAACGTC
      121 ATTGTTACTG CACACGCTTT TGTAATAATT TTTTTTTTGG TTATACCtGT AATAATTGGA
      181 GGATTTGGCA ATTGATTAGT TCCTCTTATA TTgGGAGCAC CaGACATAGC ATTCCCACGA
      241 ATAAAcAATA TAAGATTTTG ACTACTTCCT CCATCTTTAA CCCTTCTTTT AACCTCAGCA
      301 GCAGTAGAAA GGGGAGTAGG AACAGGTTGA ACTGTTTATC CACCATTATC aAGAAATTTA
      361 GCTCATATAG GACCATCTGT AGATCTAGCA ATTTTTTCTC TTCACTTAGC GGGAGTCTCC
      421 TCTATTTTAG GAGCTATcAA TTTTATCACA ACTATTATcA ATATACGATG AGAAGGAATA
      481 CAAATAGAAC GTCTTCCTTT ATTTGTTTGA TCTGTTTTAA TTACAGCAAT TTTACTTCTT
      541 TTATCCCTAC CAGTATTAGC AGGTGCAATC ACCATACTTC TTACTGATCG aAATTTCAA
//
LOCUS       Oc-456-1       599 bp
DEFINITION  Oc-456-1     599 bp
TITLE       Oc-456-1	MK649794
ORIGIN

        1 acattatact ttatttttgg aatctgatca ggcttactag gcacatcatt AAGATTAATA
       61 ATCCGTACTG AACTAGGACA ACCAGGATCT TTATTAAATG ATGATCAACT TTAcAACGTC
      121 ATTGTTACTG CACACGCTTT TGTAATAATT TTTTTTTTGG TTATACCTGT AATAATTGGA
      181 GGATTTGGCA ATTGATTAGT TCCTCTTATA TTgGGAGCAC CAGACATAGC ATTCCCACGA
      241 ATAAAcAATA TAAGATTTTG ACTACTTCCT CCATCTTTAA CCCTTCTTTT AACCTCAGCA
      301 GCAGTaGAAA GGGGAGtAGG AACAGGTTGA ACTGTTTATC CaCCATTATC aAGAAATTTA
      361 GCTCAtATAG GACCATCTGT AGATCTAGCA ATTTTTTCTC TTCACTTAGC GGGAGTCTCC
      421 TCtATTTtAG GAGCTATcAA TTTTATCACA ACTATtATcA ATATACGATG AGAAGGAATA
      481 CAAATAGAAC GTCTTCCTTT ATTTGtTTGA TCtGTTTtAA TTACAGCAAT TTTACTTCTT
      541 TTATCCCTAC CAGTATTAGC AGGTGCAATC ACCATACTTC TTACTGATCG aAATTTCAA
//
LOCUS       Oc-459-1       599 bp
DEFINITION  Oc-459-1     599 bp
TITLE       Oc-459-1	MK649795
ORIGIN

        1 acattatact ttatttttgg aatctgatca ggcttactag gcacatcatt aagaTTAATA
       61 ATCCGTACTG AACTAGGACA ACCAGGATCT TTATTAAATG ATGATCAACT TTAcAACGTC
      121 ATTGTTACtG CACACGCTTT TGTAATAATT TTTTTTTTGG TTATACCtGT AATAATTGGA
      181 GGAtTTGGCA ATTgATTAGT TCCtCTTATA TtgGGAGCAC CaGACATAGC ATTCCCACGA
      241 ATAAAcAAtA TAAgATTTTg ACtACTTCCT CCaTCTTTAA CCCTtCTTTT AACCTCAGCA
      301 GCAGTagAAA GGGGaGtAGG AACAGGTTGA ACTGTTTATC CaCCATTaTC aAGAAATTTA
      361 GCTCATATAG gACCATCTGT AGATCTAGCA ATTTTTTCTC TTCACTTAGC GGGAGTCTCC
      421 TCtATtTtAG GAGCtAtcAA TTTTATCACA ACTATtATcA aTATACGATG AGAAGGAATA
      481 CAAATAGAAC GTCTtCCTTT ATTtGTTTGA TCtGTTTTAA TTACaGCAAT TTTACTTCTT
      541 TTATCCCTAC CAGTATTAGC AGGTGCAAtC aCcAtACTTC TTACtGATCG aAATTTcaA
//
LOCUS       Oh-GRO(3)-17       590 bp
DEFINITION  Oh-GRO(3)-17     590 bp
TITLE       Oh-GRO(3)-17	MK649796
ORIGIN

        1 ctatatttta tttttggaat ttgatcagga cttttaggta cctctctaag tTTAATAATT
       61 CGAACAGAAT TAGGTCAACC AGGATCTCTC CTAAATGATG ATCAACTATA cAACGTAATT
      121 GTTACAGCAC ATGCATTTGT AATAATTTTT TTTCTTGTTA TACCTGTTAT AATTGGAGGA
      181 TTTGGcAATT GATTAGTTCC CTTAATACTA GGAGCTCCAG ACATAGCATT CCCACGAATA
      241 AACAATATAA GTTTTTGACT TTTACCACCT TCTCTTACCC TATTATTATC TTCAGCTGca
      301 gTaGAAAGAG GTGCAGGTAC TGGATGGACT GTATATCCCC CTCTTTCAAG AAATTTAGCT
      361 CATATAGGCC CTTCCGTTGA TCTAGCTATT TTTTCTCTTC ATTTAGCTGG TATTTCATCT
      421 ATTCtTGGAG CCATcAACTT CATTACAACT ATtATCAATA TACGATGAGA AGGAATATTA
      481 ATAGAACGAC TTCCATTATT TGTATGATCA GTATTTATTA CCGCAATTTT ATTACTTCtT
      541 TCCTTACCAG TCCTTGCTGG AGCAATTACA ATACTCTTAA CAGATCGAAA 
//
LOCUS       Oh-MJ-1       590 bp
DEFINITION  Oh-MJ-1     590 bp
TITLE       Oh-MJ-1	MK649797
ORIGIN

        1 ctatatttta tttttggaat ttgatcagga cttttaggta cctctctaaG TTTAATAATT
       61 CGAACAGAAT TAGGTCAACC AGGATCTCTC CTAAATGATG ATCAACTATA cAACGTAATT
      121 GTTACAGCAC ATGCATTTGT AATAATTTTT TTTCTTGTTA TACCTGTTAT AATTGGAGGA
      181 TTTGGcAATT GATTAGTTCC CTTAATACTA GGAGCTCCaG ACATAGCATT CCCACGAATA
      241 AACAATATAA GTTTTTGACT TTTACCACCT TCTCTTACCC TATTATTATC TTCAGCTGca
      301 gTAGAAAGAG GTGCAGGTAC tGgATGGACT GTATATCCCC CTCTTTCAAG AAATTTAGCT
      361 CATATAGGCC CTTCCGTTGA CCTAGCTATt TTTTCTCtTC ATTTAGCTGG TAtTTCATCt
      421 ATTCtTGGAG CCAtcAACTT CATTACAACT ATtATCAaTA TACGATGAGa aGgAATATTA
      481 ATAGAACGAC TTCCATTATT TGTATGATCA GTATtTATTA CCGCAATTTT ATtACTTCtT
      541 TCCTtACCAG TCCTTGCTGG AGCaaTTAcA AtACTCTTAA CAGATCGAAA 
//
LOCUS       Oh-MJ-3       590 bp
DEFINITION  Oh-MJ-3     590 bp
TITLE       Oh-MJ-3	MK649798
ORIGIN

        1 ctatatttta tttttggaat ttgatcagga cttttaggta cctctctaag TTTAATAATT
       61 CGAACAGAAT TAGGTCAACC AGGATCTCTC CTAAATGATG ATCAACTATA cAACGTAATT
      121 GTTACAGCAC ATGCATTTGT AATAATTTTT TTTCTTGTTA TACCTGTTAT AATTGGAGGA
      181 TTTGGcAATT GATTAGTTCC CTTAATACTA GGAGCTCCAG ACATAGCATT CCCACGAATA
      241 AACAATATAA GTTTTTGACT TTTACCACCT TCTCTTACCC TATTATTATC TTCaGCTGca
      301 gTAGAAAGAG GTGCAGGTAC TGGATGGACT GTATATCCCC CTCTTTCAAG AAATTTAGCT
      361 CATATAGGCC CTTCCGTTGA TCTAGCTATt TTTTCTCTTC ATTTAGCTGG TATTTCATCT
      421 ATtCTTGGAG CCATcAACTT CATTACAACT ATtATCAATA TACGATGAGA AGGAATATTA
      481 ATAGaACGAC TTCcATTATT TGTATGATCA GTATTTATTA CCGCAAtTTT ATTACtTCTT
      541 TCCTTACCAG TCCTTGCTGG AGCaATTACA ATACTCTTAA CAGATCGAAA 
//
LOCUS       Oh-Ny-4       590 bp
DEFINITION  Oh-Ny-4     590 bp
TITLE       Oh-Ny-4	MK649799
ORIGIN

        1 ctatatttta tttttggaat ttgatcagga cttttaggta cctctctaaG TTTAATAATT
       61 CGAACAGAAT TAGGTCAACC AGGATCTCTC CTAAATGATG ATCAACTATA cAACGTAATT
      121 GTTACAGCAC ATGCATTTGT AATAATTTTT TTTCTTGTTA TACCTGTTAT AATTGGAGGA
      181 TTTGGccaTT GATTAGTTCC CTTAATACTA GGAGCTCCAG ACATAGCATT CCCACGAATA
      241 AACCATATAA GTTTTTGACT TTTACCACCT TCTCTTACCC CATTATTATC TTCAGCTGca
      301 gTAGAAAGAG GTGCAGGTAC TGGATGGACT GTATATCCCC CTCTTTCAAG AAATTTAGCT
      361 CATATAGGCC CTTCCGTTGA TCTAGCTATt TTTTCTCTTC ATTTAGCTGG TAtTTCATCT
      421 ATtCtTGGAG CCAtcAACTT CATTACAACT ATtATCAATA TACGATGAGa aGGAATATTA
      481 ATAGAACGAC TTCCATTATT TGTATGAtCA GtATtTATTA CCGCAAtTTT ATtACTtCtT
      541 TCCTTACCAG TcCTTGCTGG AGCaATTACa ATACTCTTAA CAGATCGAAA 
//
LOCUS       Oides-1       600 bp
DEFINITION  Oides-1     600 bp
TITLE       Oides-1	MK649800
ORIGIN

        1 attggtacac tatattttat tttcggaatt tgatcaggac tgttgggtac ctctttaagt
       61 ttAATAATTC GAACAGAATT AGGTCAACCA GGATCTCTTC TCAATGATGA TCAATTATAc
      121 AATGTTATTG TCACAGCCCA TGCATTTGTA ATAATCTTTT TCCTTGTTAT GCCCGTTATA
      181 ATTGGAGGAT TCGGCAACTG ATTAGTTCCC TTAATATTAG GAGCCCCAGA CATAGCATTT
      241 CCACGAATAA AcAATATAAG TTTTTGACTT CTACCACCCT CTCTTACTTT ATTACTATCC
      301 TCAGCTGCAG TAGAAAGAGG TGTAGGAACT GGATGAACCG TATACCCTCC TCTTTCAAGA
      361 AATTTAGCTC ATATAGGTCC ATCCGTTGAT TTAGCTATTT TTTCACTACA TCTAGCTGGT
      421 ATCTCATCTA TTCTTGGAGC TATcAATTTT ATTACAACTA TCATcAATAT ACGATGAGAA
      481 GGAATACTAA TAGAACGACT CCCATTATTT GTATGATCAG TATTTATTAC TGCAATTTTA
      541 TTACTGCTTT CCTTACCAGT CCTTGCCGGA GCAATTACaA TACTTTTAAC TGATCGAAAT
//
LOCUS       Oides-2       600 bp
DEFINITION  Oides-2     600 bp
TITLE       Oides-2	MK649801
ORIGIN

        1 attggtacac tatattttat tttcggaatt tgatcaggac tgttgggtac ctctttaaGT
       61 TTAATAATTC GAACAGAATT AGGTCAACCA GGATCTCTTC TCAATGATGA TCAATTATAc
      121 AATGTTATTG TCACAGCCCA TGCATTTGTA ATAATCTTTT TCCTTGTTAT GCCCGTTATA
      181 ATTGGAGGAT TCGGCAACTG ATTAGTTCCC TTAATATTAG GAGCCCCAGA CATAGCATTT
      241 CCACGAATAA AcAATATAAG TTTTTGACTT CTACCACCCT CTCTTACTTT ATTACTATCC
      301 TCAGCTGCAG TAGAAAGAGG TGTAGGAACT GGATGAACCG TATACCCTCC TCTTTCAAGA
      361 AATTTAGCTC ATATAGGTCC ATCCGTTGAT TTAGCTATTT TTTCACTACA TCTAGCTGGT
      421 ATCTCATCTA TTCTTGGAGC TATcAATTTT ATTACAACTA TCATcAATAT ACGATGAGAA
      481 GGAATACTAA TAGAACGACT CCCATTATTT GTATGATCAG TATTTATTAC TGCAATTTTA
      541 TTACTGCTTT CCTTACCAGT CCTTGCCGGA GCAATTACaA TACTTTTAAC TGATCGAAAT
//
LOCUS       Oides-7       600 bp
DEFINITION  Oides-7     600 bp
TITLE       Oides-7	MK649802
ORIGIN

        1 attggtacac tatattttat tttcggaatt tgatcaggac tgttgggtac ctctttAAGT
       61 TTAATAATTC GAACAGAATT AGGTCAACCA GGATCTCTTC TCAATGATGA TCAATTATAc
      121 AATGTTATTG TCACAGCCCA TGCATTTGTA ATAATCTTTT TCCTTGTTAT GCCCGTTATA
      181 ATTGGAGGAT TCGGCAACTG ATTAGTTCCC TTAATATTAG GAGCCCCAGA CATAGCATTT
      241 CCACGAATAA AcAATATAAG TTTTTGACTT CTACCACCCT CTCTTACTTT ATTACTATCC
      301 TCAGCTGCAG TaGAAAGAGG TGTAGGAACT GGATGAACCG TATACCCTCC TCTTTCAAGA
      361 AATTTAGCTC ATATAGGTCC ATCCGTTGAT TTAGCTATTT TTTCACTACA TCTAGCTGGT
      421 ATCTCATCTA TTCTTGGAGC TATcAATTTT ATTACAACTA TCATcAATAT ACGATGAGAA
      481 GGAATACTAA TAGAACGACT CCCATTATTT GTATGATCAG TATTTATTAC TGCAATTTTA
      541 TTACTGCTTT CCTTACCAGT CCTTGCCGGA GCAATTACaA TACTTTTAAC TGATCGAAAT
//
LOCUS       Oides-8       600 bp
DEFINITION  Oides-8     600 bp
TITLE       Oides-8	MK649803
ORIGIN

        1 attggtacac tatattttat tttcggaatt tgatcaggac tgttgggtac ctctttaaGT
       61 TTAATAATTC GAACAGAATT AGGTCAACCA GGATCTCTTC TCAATGATGA TCAATTATAc
      121 AATGTTATTG TCACAGCCCA TGCATTTGTA ATAATCTTTT TCCTTGTTAT GCCCGTTATA
      181 ATTGGAGGAT TCGGCAACTG ATTAGTTCcC TTAATATTAG GAGCCCCAGA CATAGCATTT
      241 CCACGAATAA AcAATATAAG TTTTTGACTT CTACCACCCT CTCTTACTTT ATTACTATCC
      301 TCAGCTGCAG TAGAAAGAGG TGTAGGAACT GGATGAACCG TATACCCTCC TCTTTCAAGA
      361 AATTTAGCTC ATATAGGTCC ATCCGTTGAT TTAGCTATTT TTTCACTACA TCTAGCTGGT
      421 ATCTCATCTA TTCTTGGAGC TATcAATTTT ATTACAACTA TCATcAATAT ACGATGAGAA
      481 GGAATACTAA TAGAACGACT CCCATTATTT GTATGATCAG TATTTATTAC TGCAATTTTA
      541 TTACTGCTTT CCTTACCAGT CCTTGCCGGA GCAATTACAA TACTTTTAAC TGATCGaAAT
//
LOCUS       Om-95       570 bp
DEFINITION  Om-95     570 bp
TITLE       Om-95	MK649804
ORIGIN

        1 ttaggtatct ctaaagtttt aataAATCGA ACAGAATTAG GTCAACCAGG ATCTCTTCTa
       61 AATGATGATC AATTATAcAA TGTAATTGTt ACAGCACATG CATTTGTAAT AATTTTTTTT
      121 TTAGTTATAC CTGTTATAAT TGGAGGATTT GGAAATTcAt TAGTACCTTT AATATTAGGA
      181 GCTCCAGAcA TAGCATTTCC GCGAATAAAc AATATAAGTT TtTcACTTTT ACCACCTTCT
      241 CTTACCCTAT TATTATCTTC AGCTGCaGTA GAAAGAGGTG cAGGTACTGG ATcAACTGTA
      301 TATCCTCCtC TTTCAAGAAA TTTAGCCCAT ATAGGCCCTT CCGTTGACCT AGCTATTTTT
      361 TCTCTTCACC TAGCCGGTAT TTCATCTATT CCTGGAGCCA tcAAcTTTAT TACAACTATt
      421 ATcAATATAC gATcAGAAGg AATACTTATA GAACGACTTC CATTATTTGT ATcAgCAGTT
      481 TTTATTACCG CAATCTTATt ATTACTTTCT TTACCAGtCC TTGCTGGAGC AATTACAATA
      541 CCTCTAACAG ATCGaAAtTT cAATACCACT 
//
LOCUS       Om-96       570 bp
DEFINITION  Om-96     570 bp
TITLE       Om-96	MK649805
ORIGIN

        1 ttaggtatct ctaaagtttt AATAAaTCGA ACAGAATTAG GTCAACCAGG ATCTCTtCTa
       61 AATGATGATC AAtTATAcAA tGTAATTGTT ACAGCACATG CATTTGTAAT AATTTTTTTT
      121 tTaGTTATAC CTGTTATAAT TGGAGGATTT GGaAATTcAT TAGTaCCtTT AATAtTAGGA
      181 GCTCCAGACA TAGCATTtCC gCGAATAAAc AATcTAagtt tttcACTTTT ACCACCTTCT
      241 CTTACCCTAT TATTATCTTC AGCTGCAGTA GAAAGAGGTG CAGGTACTGG ATcaACTGTA
      301 TATCCtCCTC TTTCAAGAAA TTTAGCcCAT ATAGGCCCTT CCGTTGAcCT AGCTATTTTT
      361 TCTCTTCAcc TAGCcGGTAT TTCATCTATT CcTGGAGCCA TcAACTTtAT TACAACTATT
      421 ATCAATATAC GATcAGAAGG AATATTAATA GAACGACTTC CATTATTTGT ATcATCAGTA
      481 TTTATTACCG CAATTTTATT ACTTCTTTCC TTACCAGTCC TTGCTGGAGC AATTACAATA
      541 CcTCTAaCAG ATCGAAATTT cAATACCACT 
//
LOCUS       Ov-18       593 bp
DEFINITION  Ov-18     593 bp
TITLE       Ov-18	MK649806
ORIGIN

        1 acattatatt ttatttttgg tatctcatca ggactcctag gaacttcttt aAGATTAATA
       61 ATCCGAACAG AATTAGGACA ACCAGGATCT TTATTAAATG ATGATCAATT ATAcAATGTA
      121 ATTGTTACAG CCCATGCTTT TGTAATAATT TTTTTCTTAG TTATACCAGT TATAATTGGA
      181 GGATTTGGAA ATTcATTAGT TCCTTTAATA TTAGGAGCTC CTGATATAGC TTTTCCTCGA
      241 ATAAAcAACA TAAGTTTTTc ACTTCTTCCC CCATCTTTAA CTTTACTCTT ATCTTCAGCT
      301 GCAGTAGAAA GAGGAGTGGG AACTGGATcA ACTGTTTATC CTCCCCTTTC AAGAAATTTA
      361 GCTCACATAG GCCCCTCAGT AGATTTAGCC ATTTTCTCTC TCCATCTAGC CGGtATTTCA
      421 TCTATtTTAG GAGCAATcaA TTTTATCACC ACCATTATCA ACATACGATc AGAAGGAATA
      481 CTCATAGAAC GACTCCCATT ATTTGTATcA TCTGTATtCA TCACTGCAAT CTTATtATTA
      541 CTCTCTTTAC CAGTATTAGC AGGAGCAATT ACtATGTTAT TAACTGATCG aAA
//
LOCUS       Ov-20       593 bp
DEFINITION  Ov-20     593 bp
TITLE       Ov-20	MK649807
ORIGIN

        1 acattatatt ttatttttgg tatctcatca ggactcctag gaacttcttt aAGATTAATA
       61 ATcCGAACAG AATTAGGACA ACCAGGATCT TTaTtAAATG ATGATCAATT ATAcAATGTA
      121 ATTGTTACAG CCCATGCTTT TGTAATAATT TTTTTCTTAG TTATACCAGT TATAATTGGA
      181 GGATTTGGAA ATTcATTAGT TCCTTTAATA TTAGGAGCTC CTGATATAGC tTTTCCTCGA
      241 ATAAAcAACA TtAGTTTTTc ACTTCTtCCC cCATCTtTAA CTTTACTCTT ATCtTCAGCT
      301 GCcGTAGAAA GAGGAGTgGG AACTGGATcA ACTGTTTaTC CTCCCCTTTC AAGAAATTTa
      361 GCTCAtATaG GCCCCTCAGT AGATTTAGCC ATTTTCTCTC TCCATCTAGC CGGTATTTCA
      421 TCTATTtTAG GAGCAATcAA TTTTATCACc ACcATTATCa ACATACGATc AGAAGGAATA
      481 CTCATAGAAC GACTCCCATT ATTTGTATcA TCtGTATTcA TCACTGCAAT CTTATTATTA
      541 CTCTCTTTAC CAGTaTTaGC AGGAGCAATT ACtATGTTAT TAACTGATCG aaa
//
LOCUS       Ov-24       593 bp
DEFINITION  Ov-24     593 bp
TITLE       Ov-24	MK649808
ORIGIN

        1 acattatatt ttatttttgg tatctcatca ggactcctag gaacttcttt aaGATTAATA
       61 ATCCGAACAG AATTAGGACA ACCAGGATCT TTATTAAATG ATGATCAATT ATAcAATGTA
      121 ATTGTTACAG CCCATGCTTT TGTAATAATT TTTTTCTTAG TTATACCAGT TATAATTGGA
      181 GGATTTGGAA ATTcATTAGT TCCTTTAATA TTAGGAGCTC CTGATATAGC TTTTCCTCGA
      241 ATAAAcAACA TAAGTTTTTc ACTTCTTCCC CCATCTTTAA CTTTACTCTT ATCTTCAGCT
      301 GCAGTAGAAA GAGGAGTGGG AACTGGATcA ACTGTTTATC CTCCCCTTTC AAGAAATTTA
      361 GCTCATATAG GCCCCTCAGT AGATTTAGCC ATTTTCTCTC TCCATCTAGC CGGTATTTCA
      421 TCTATTTTAG GAGCAATcAA TTTTATCACC ACCATTATCA ACATACGATc AGAAGGAATA
      481 CTCATAGAAC GACTCCCATT ATTTGTATcA TCTGTATTCA TCACTGCAAT CTTATTATTA
      541 CTCTCTTTAC CAGTATTAGC AGGAGCAATT ACtATGTTAT TAACTGATCG aAA
//
LOCUS       Ov-76       593 bp
DEFINITION  Ov-76     593 bp
TITLE       Ov-76	MK649809
ORIGIN

        1 acattatatt ttatttatgg tatctcatca ggactcctag gaacttcttt aaGATTAATA
       61 ATCCGAACAG AATTAGGACA ACCAGGATCT TTATTAAATG ATGATCAATT ATAcAATGTA
      121 ATTGTTACAG CCCATGCTTT TGTAATAATT TTTTTCTTAG TTATACCAGT TATAATTGGA
      181 GGATTTGGAA ATTcATTAGT TCCTTTAATA TTAGGAGCTC CTGATATAGC TTTTCCTCGA
      241 ATAAAcAACA TAAGTtTTTc ACTTCTTCCC CCATCTTTAA CTTTACTCTT ATCTTCAGCT
      301 GCAGTAGAAA GAGGAGTGGG AACTGGAtcA ACTGTTTATC CTCCCCTTTC AAGAAATTTA
      361 GCTCACATAG GCCCCTCAGT AGATTTAGCC ATTTTCTCTC TCCATCTAGC CGGtATtTCA
      421 TCTATtTTAG GAGCAATcaA tTTTATCACC ACcATTATCA ACATACGATc AGAAGGAATA
      481 CTCATAGAAC GACTCCCATT ATTTGTATcA TCtGTATtCA TCACTGCAAT CTTATtATTA
      541 CTCTCTTTAC CAGTaTTAGC AGGAGCAATT ACtATGTtAT TAACTGATCG aAa
//
LOCUS       Ochi-GOLCA       599 bp
DEFINITION  Ochi-GOLCA     599 bp
TITLE       Ochi-GOLCA	MK649810
ORIGIN

        1 TtaGGAACTT CTTTaAGTTT AATAATTCGa ACaGAATTaG GTCAACCaGG ATCTCTTTtc
       61 AATGATGATC AATTATAcAA TGTTATTGTT ACAGCCCATG CATTTGTAAT AATtTTTTTT
      121 CTTGTTATAC CTGTCATAAT TGGAGGATTT GGCAAtTGAT TAGTTCCCTT AATATTGGGA
      181 GCTCCAGATA TAGCATTCCC ACGAATAAAc AACATAAGTT TTTGACTTTT ACCACCCTCT
      241 CTCACTTTAT TATTATCCTC AGCtGCAGTA GAAAGAGGTG TAGGAACTGG ATGAACCGTA
      301 TATCCCCCTC TCTCAAGAAA CTTAGCTCAT ATAGGTCCAT CCGTTGATTT AGCTATTTTT
      361 TCACTtCAtT TAGCCGGTAT CTCATCTATC CTTGGAGCTA TcAATTTTAT TACAACTATT
      421 ATcAATATAC GATGAGAAGG AATACTAATA GAACGACTCC CATTATTTGT ATGATCGGTA
      481 TTTATTACCG CAATTTTATT AcTACTTTCc CTACCAGTTC tTGCTGGAGC AAtTACAATA
      541 tTTTtAACTG ACCGAAATTT TAATACCACC TTTTTTTTGA TCCAAAGAGG CGGAGCGAG
//
LOCUS       Ochi-77       599 bp
DEFINITION  Ochi-77     599 bp
TITLE       Ochi-77	MK649811
ORIGIN

        1 TtaGGaACTT CTTTaAGTTT AATAATTCGa AcagAaTTAG GTCAACCaGG ATCTCTTCTC
       61 AATGATGATC AATTATAcAA TGTTATTGTT ACAGCCCATG CATTTGTAAT AATTTTTTTT
      121 CTTGTTATAC CTGTCATAAT TGGAGGATTT GGCAATTGAT TAGTTCCCTT AATATTGGGA
      181 GCTCCAGATA TAGCATTCCC ACGAATAAAc AACATAAGTT TTTGACTTTT ACCACCCTCT
      241 CTCACTTTAT TATTATCCTC AGCTGCAGTA GAAAGAGGTG TAGGAACTGG ATGAACCGTA
      301 TATCCCCCTC TCTCAAGAAA CTTAGCTCAT ATAGGTCCAT CCGTTGATTT AGCTATTTTT
      361 TCACTTCATT TAGCCGGTAT CTCATCTATT CTTGGAGCTA TcAATTTTAT TACAACTATT
      421 ATcAATATAC GATGAGAAGG AATACTAaTA GAACGACTCC CATtATTTGT ATGATCGGTA
      481 TTtATTACCG CAATTTTATT aCTACTTTCC CTACCAGTTC tTGCTGGAGC AATTACAATA
      541 TTTTTAACTG aCCGAAATTT TAATACCAAC TTTTTTTTGA TCCCGAGAGG GGGGGGAAG
//
