# Supplementary material for: Taxonomic assessment of species of the genus Octopus from the northeastern Pacific via morphological, molecular and morphometric analyses
Source: PeerJ. 2019 Nov 29;7:e8118. doi: 10.7717/peerj.8118 (PMC6886487; doi:10.7717/peerj.8118)
Supplement: Supplemental Information 2 [file peerj-07-8118-s002.xlsx]

## Sheet: Sheet1
SPECIES		DML	VML (cm)	WD (cm)	ED (cm)	LD (cm)	AIL (cm)	AIIL (cm)	AIIIL (cm)	AIVL (cm)
O. hubbsorum		12.3	10	6	2.7	0.6	38.2	46.5	49.5	47.5
O. hubbsorum		14.5	8.3	6.5	2.6	0.8	34.6	35.9	34.5	47
O. hubbsorum		18.5	9.5	8	3.2	1.1	43	43.4	55.4	54.9
O. hubbsorum		15.2	9.2	4.5	2.9	0.8	42.6	46.6	42.1	38.4
O. hubbsorum		11.8	8.6	6.4	2.6	0.7	35.8	43.1	48.5	43.1
O. hubbsorum		12.2	8.8	4.3	2.9	1	35	49	45.2	39
O. hubbsorum		16.5	10.3	8	3	0.8	39.2	39.9	42	52.1
O. hubbsorum		15.4	8.8	4.1	2.5	1	33.1	48.9	50.7	48
O. hubbsorum		12.9	9.4	4.8	2.4	0.9	35.9	42.4	44.4	43.1
O. hubbsorum		12.8	8.7	5.9	2.9	0.9	40.2	45.5	43.7	44.4
O. hubbsorum		12.9	7.8	4.9	3	0.6	32.5	35	37.4	35.8
O. hubbsorum		16.2	11.2	6	3.1	1.1	42.5	43	34	45.5
O. hubbsorum		16.1	9.9	5.7	3	0.9	36.7	35.9	41.5	37.9
O. hubbsorum		12.9	7.5	6.5	2.7	0.8	34.6	40.6	41.2	38.5
O. hubbsorum		14.5	10.1	5.5	2.7	0.7	40.3	49.4	34.5	40.3
O. hubbsorum		17.3	9.1	8.1	2.5	0.6	42.5	49.9	45.9	44.2
O. hubbsorum		12.1	8.3	5.4	2.9	0.7	31	33	38.1	36
O. hubbsorum		11.6	8	3.7	2.5	0.8	26.6	25.5	38.3	31
O. hubbsorum		12.5	8.7	5.7	2.6	0.9	37.9	46.4	44	46
O. hubbsorum		10	7.6	4	2.1	0.9	34.4	33	27.9	38
O. hubbsorum		14.3	9.4	4.3	3.7	0.8	40.9	43	42.7	39.7
O. hubbsorum		10	6	3.8	1.7	0.6	26.2	32.9	34.4	32.5
O. hubbsorum		10.5	7.5	6	2.4	0.9	33.6	36.7	43.8	39.3
O. hubbsorum		8.8	5.8	3.5	1.6	0.6	26.6	32.7	32.8	25.1
O. hubbsorum		11.8	7.2	3.5	1.9	0.6	36.4	42	26.7	37.9
O. hubbsorum		10	6.5	6	2	0.6	31	37.5	41	37
O. hubbsorum		8	5.2	4	1.8	0.6	27.4	32	34	28.7
O. hubbsorum		10	5.8	4.3	2.4	0.7	22.5	26	27	30.4
O. hubbsorum		11	6	5	1.8	0.7	21	33.5	36.7	29
O. hubbsorum		12.6	8.3	5.1	3.5	0.6	23.1	40.5	42.7	42.1
O. hubbsorum		9.5	6	3	2.4	0.6	22	32	28.5	36.4
O. hubbsorum		14.1	10	8.7	2.1	0.6	41.9	53.6	49.7	45.3
O. hubbsorum		7.1	4.8	4.4	1.7	0.7	23.3	22.5	23	17.5
O. hubbsorum		9.8	6.1	4.9	1.8	0.6	21.2	21	27.8	24.3
O. hubbsorum		10	5.3	3	2	0.8	29.9	32.5	26.7	27.3
O. hubbsorum		7	4.5	2.5	1.9	0.6	25.6	24	29.5	26
O. hubbsorum		8	5	2.3	1.8	0.5	25.5	25	28	26.5
O. hubbsorum		7	4.3	2.5	1.5	0.4	23	22	30	26.5
O. hubbsorum		14.1	10.4	11	2.6	0.6	31	40.7	42.7	43.2
O. hubbsorum		14.8	8.7	10.1	2.7	0.7	32.5	32.4	37.8	44.4
O. hubbsorum		15	9	9	2.8	0.6	38	33.2	38	35
O. hubbsorum		14.3	8.7	7.5	2.6	0.7	36.5	43	33.4	49.5
O. hubbsorum		9.2	5.4	3.4	1.1	0.5	33.1	37.9	37.8	33.8
O. hubbsorum		12.3	7.6	5.8	1.2	0.6	30.2	33.2	34.7	28
O. hubbsorum		6.1	3	1.4	1	0.4	25	27.2	24.8	19.1
O. hubbsorum		10	7	4.1	1.2	0.5	33.1	24.6	37.5	25.5
O. hubbsorum		15.3	10.2	7.3	2	0.5	46.8	57.7	43.2	55
O. hubbsorum		13.2	8.7	9.7	2.4	0.7	38	45	50.9	46.4
O. hubbsorum		13.5	9.3	9.5	2.3	0.6	39.5	44	53.8	48
O. hubbsorum		14.9	10.6	11.5	3	0.6	42.7	54	53.8	51
O. bimaculatus		14.3	9.4	9.3	2.8	0.7	58.3	67.7	65.6	78.9
O. bimaculatus		10.5	10	6	3.2	0.7	44.5	46.1	59	57.3
O. bimaculatus		12.3	8.3	7	2	0.7	45.3	50.4	57.5	52.2
O. bimaculatus		10.5	7.8	6.8	2.4	0.8	46.3	58.2	54.8	57.1
O. bimaculatus		10.5	7.8	6.7	2.1	0.7	46.1	48	45.3	40.5
O. bimaculatus		14	10.2	9.8	3.2	1	61.5	72.3	68.5	68.3
O. bimaculatus		14	8.4	9	2.3	0.8	40.9	58.2	58.2	59.8
O. bimaculatus		11.3	8.3	10.5	2.3	0.8	40	57.2	62	60.8
O. bimaculatus		14.5	9.5	7.3	2.3	0.9	32.8	53	60	61.5
O. bimaculatus		13	8.7	6	2.3	0.9	43.5	44.5	57	42
O. bimaculatus		12.8	9.6	8.5	3	0.7	59.3	51.7	68.8	54
O. bimaculatus		14.3	10	11	3.2	0.9	64.5	75.9	75	64.4
O. bimaculatus		11.2	8.8	9.9	2.5	0.9	48.2	55.2	55.9	50.2
O. bimaculatus		11.7	8.1	7.7	2.4	0.6	53.2	59.3	66.8	63.4
O. bimaculatus		9.5	7.3	5.7	2.3	0.7	46.7	59.3	49.8	46.9
O. bimaculatus		11.3	8.1	10	2.2	0.7	56.6	66	61.1	53.4
O. bimaculatus		10.9	7.5	10	2.3	0.6	42	45	56.1	43
O. bimaculatus		11.8	7.9	7.4	1.9	0.7	41.5	47.6	38	49.3
O. bimaculatus		13.5	9.2	11.7	3	1	47	56.5	64.2	52.5
O. bimaculatus		11.5	7.2	8.3	2.4	0.7	41.7	59.5	62.8	57
O. bimaculatus		13	9.5	11	2.8	0.8	54.2	53.5	62.4	58
O. bimaculatus		10.7	7.5	9.3	2.8	0.7	56	63	63	36.5
O. bimaculatus		11.5	8.5	10	2.7	0.8	54.8	65	62	59.5
O. bimaculatus		11.7	7.4	6.7	2.8	0.6	44.6	61.2	63.3	54.1
O. bimaculatus		12	8.8	10	2.3	0.7	47.8	56.2	59.4	51.8
O. bimaculatus		11.3	7.8	9	2.4	0.7	40.6	51.7	56.3	48
O. bimaculatus		12.2	8.2	9	2.3	0.7	52	54.5	55	54
O. bimaculatus		12.2	9	10.8	2.6	0.8	29.7	42.3	50.7	48.3
O. bimaculatus		13.3	10	11	2.3	0.7	56	60.5	75	64.3
O. bimaculatus		15.5	11.2	11.7	2.6	1	47.5	58.5	69.7	65
O.veligero		6.5	4.7	3.3	0.9	0.3	16.4	17.6	17.7	19.3
O.veligero		7	4.5	2.6	1.2	0.5	14.2	15.8	18.4	15.5
O.veligero		3.5	2.4	2	0.9	0.5	7.6	10.3	10.6	9.7
O.veligero		4.1	3	2.4	0.4	0.2	11.1	12	12.2	11.9
O.veligero		3.6	2.5	3.4	0.9	0.5	10.3	12.7	11.5	12.6
O.veligero		6.3	3.8	2.2	0.7	0.4	10.2	15.6	11.6	15.2
O.veligero		5	2.6	1.6	0.8	0.2	8	8.3	7.5	8.1
O.veligero		5.8	2.5	2	0.8	0.2	6.2	6.4	7.5	7.6
O.veligero		4.4	2.9	3.6	0.7	0.4	10.4	16.3	10	15.6
O.veligero		3.9	2.6	1.9	0.4	0.2	5.4	4.8	5.2	5.7
O.veligero		3.8	3	1.6	1	0.5	8.2	9.3	9	8.2
O.veligero		3.2	1.9	1.4	0.6	0.3	5.2	4.3	4.4	4.5
O.veligero		10.7	8	4.1	1.5	0.9	26.9	27.5	27.3	26.8
O.veligero		11.3	6.7	3.8	1.8	0.8	18.4	19.5	21.5	20.6
O.veligero		10.4	8.1	4.6	2.3	1.1	19.9	21	25.8	26.8
O.veligero		11.8	8.6	4	2.5	1.2	25.5	27.6	25.5	21.8
O.veligero		12.7	8.8	4.1	2	1.1	21	19.9	28	27.5
O.veligero		11	6.9	5.6	1.8	0.9	33	34.5	35.7	33.8
O.veligero		10.3	7.5	4.2	1.8	0.8	25	26.7	26.8	25.5
O.veligero		7.9	5.2	2.8	1.1	0.3	23.5	25.8	21.9	24
O.veligero		5.6	4	3.6	2	0.7	14.6	15	12	10.4
O.veligero		5.9	4.1	2.8	1.8	0.9	17.1	18.1	17	16
O.veligero		5	4.2	2.6	1.9	0.5	13.4	13.1	15.2	13.2
O.veligero		8.4	5.6	4	2	0.7	19	20.7	20.7	21.1
O.veligero		7	5	3.2	2	0.9	17.8	17.1	17	14.7
O.veligero		6.2	4.1	2.5	1.8	0.5	15.9	15	16.6	14.8
O.veligero		6.6	5.8	3	1.6	0.9	10.5	15.5	16	15.6
O.veligero		5.4	4	2.7	1.3	0.4	11.6	12.1	14.9	11.7
O.veligero		2.7	2.1	2.1	0.8	0.2	4.5	4.9	5.1	5
O.veligero		5.7	4.6	3.1	1.5	0.6	15.5	11.1	14	13.8
O.veligero		3.7	3	2	1.1	0.5	6.8	6.8	7.2	6.7
O.veligero		7.8	6.9	5	2	0.9	16.3	15.7	17.5	16.7
O.veligero		7.2	4.9	3.3	1.9	0.6	18.7	18.8	17.3	16.7
O.veligero		7.8	5.2	3.5	2	0.5	19.3	20	20.4	22.1
O.veligero		3.9	3.1	2	0.8	0.2	10.4	14.2	13.8	10.9
O.veligero		5.3	5.1	2.6	1	0.1	10.9	11.5	10.9	11.9
O.veligero		5.1	4	3.2	1.2	0.3	13.1	14.6	14	9.5
O.veligero		5	4	2.3	1.4	0.3	11	11.2	12.5	11.2
O.veligero		4.3	3.6	2	1	0.2	8.4	8.6	8.3	8.2
O.veligero		3.7	2.8	1.9	1	0.2	6	6.8	6.1	6
O.veligero		4.1	3.1	2.8	1.2	0.3	6.6	7	7.6	7
O.veligero		3.8	2.8	1.8	1	0.2	7.1	7.3	7.2	6.8
O.veligero		4.8	2.9	2.5	0.7	0.5	7.1	6.7	8.1	5.5
O.veligero		5.1	3.1	2.6	1	0.6	10.8	11.5	10.3	10.1
O.veligero		3.5	2.2	2.7	0.9	0.5	7.4	7.4	8.6	8.3
O.veligero		5.6	3.7	3.2	1.5	0.8	11.2	11.4	10.4	10.6
O.veligero		4.5	2.6	2.5	0.8	0.5	8.6	11.4	8.4	9.6
O.veligero		9	6.3	3.6	1.2	0.5	22.9	23.2	26.5	23.9
O.veligero		5.3	3.9	3.3	0.8	0.3	14.2	14.5	12.4	15.9
O.veligero		9.2	5.2	4.5	1.3	0.8	18.7	22	25.3	23.7
O.californicus		9.3	6.2	4.1	2.2	1.1	35.4	34.4	30.5	27.4
O.californicus		8	5.8	4.5	2.4	1.2	31.4	22.2	29.3	23.8
O.californicus		10.5	8.5	4.8	3.3	1.8	34	30.9	37.4	32.8
O.californicus		11	8	4.3	3.3	1.8	34.2	36	35.6	26.3
O.californicus		9.9	6.5	3.9	2.6	1.2	21.3	25.6	30.4	26.5
O.californicus		11.7	8.1	5.2	3	1.5	33.8	27.5	33	28.1
O.californicus		11	7.7	4.4	2.9	1.5	29.1	26.6	27.4	26
O.californicus		10.9	7.7	5.2	3	1.6	33	33.7	28.1	31.6
O.californicus		10.6	7	4.7	2.7	1.5	31.5	31.7	27.6	29
O.californicus		11	7.5	5.6	2.8	1.6	30.4	29.8	27	24.3
O.californicus		12.6	8	4.2	2.5	1.4	33.7	32.2	31.7	29.2
O.californicus		10.9	7	3.9	3	1.4	31.8	31	27.4	29.7
O.californicus		9.5	6.2	4.3	2.8	1.7	30	33.6	29.2	29.1
O.californicus		9.6	7	5.3	2.3	1	24.4	34.4	37.7	30
O.californicus		11.7	8.3	5	2.8	1.5	34.7	35.4	36.1	33
O.californicus		10.1	8	4.5	2.5	1.1	30.8	35.8	31.5	30.7
O.californicus		12	8.1	5.7	3.1	1.5	31.4	27.3	28.2	31.3
O.californicus		10.4	7.3	4.7	2.9	1.6	33.5	36.5	33.1	34.6
O.californicus		10.6	8.2	5.3	2.9	1.4	37.1	35.5	30.8	30
O.californicus		11.2	8.1	4.5	2.8	1.4	35.2	37.3	29.2	30.5
O.californicus		11.9	8.4	4.9	2.7	1.4	35	36.8	35	25.7
O.californicus		11.4	8	5.1	3	1.6	34.2	36.8	32.2	28.1
O.californicus		11.3	8.5	6.3	2.5	1.4	28.5	29.1	28.5	25
O.californicus		12.1	8.1	5.1	2.7	1.6	38.1	38.2	26.7	37.2
O.californicus		10.9	7.9	8.2	3.1	1.6	29.2	31.3	30.4	28.7
O.californicus		10.6	8.1	4.6	2.9	1.6	33.8	32.2	27.3	23.7
O.californicus		11	8.1	5.3	2.3	1.6	32.5	35.8	33.6	31.1
O.californicus		9.6	6.3	6.4	2.6	1.5	26.7	33	33.1	30
O.californicus		13.6	9.3	6.4	3.2	1.8	40.2	34.7	35.2	34.5
O.californicus		10.1	7.6	4.2	2.7	1.4	31.4	33.7	41.5	33.9
O.californicus		10.7	7.4	5.1	2.7	1.2	28.6	35.7	30.6	33
O.californicus		5	3.8	1.8	1.8	0.4	14.4	13.4	15.5	14.3
O.californicus		6.1	4.4	3	1.6	0.5	16.9	20.9	21	21.3
O.californicus		4.9	4.1	2.4	1.4	0.7	15.3	18	19.8	15.4
O.californicus		2.5	1.4	0.9	0.5	0.2	4.5	3.4	3.2	3
O.californicus		3.9	3.1	2	0.8	0.2	10.4	14.2	13.8	10.9
O.alecto		5.2	4.2	2	0.93	0.4	13.1	16	15.2	15.5
O.alecto		6.4	4.2	1.4	0.63	0.41	9.9	10.8	14.6	14.9
O.alecto		7.5	5	1.5	1.4	0.4	11.7	15.5	17	18.6
O.alecto		6.2	4.1	2.6	1.35	0.62	14.7	15	17	17.5
O.alecto		5.7	3.4	1	1.2	0.5	15	13.5	14	16
O.alecto		4.2	2.7	0.8	1.3	0.4	8.2	11	12	11.8
O.alecto		3.3	2.2	0.2	0.57	0.2	7.5	8.4	7.8	7.5
O.alecto		5.1	3.6	1.1	1.3	0.5	11.8	12	12.3	14
O.alecto		2.9	2.1	0.31	0.62	0.31	6.3	5.5	8	5.5
O.alecto		3.9	2.5	1	0.9	0.4	10	11.2	10.7	9.5
O.alecto		5.6	4.1	1.4	0.88	0.52	13.6	14.6	15.4	15
O.alecto		5.3	3.4	1.4	1.7	0.4	12.2	13	14.5	12.7
O.alecto		4.5	3	1.4	1	0.4	13.5	11.5	11.4	13
O.alecto		4.4	3	1.25	1.4	0.3	6.7	10	12	9.9
O.alecto		3.5	2	1.4	0.7	0.4	10	10.8	10.5	9
O.alecto		4	3	0.93	0.8	0.4	10	10.6	10.5	11
O.alecto		2.8	1.6	0.4	0.7	0.4	8	7.8	8.7	8
O.alecto		3.4	3.2	0.52	0.5	0.2	8.5	8	9	7.9
O.alecto		3.8	2.3	1.2	0.9	0.5	8	9	8.5	8.9
O.alecto		3.5	2.5	1.3	0.9	0.4	8	9.6	10.5	10.5
O.alecto		3	2.8	0.8	0.9	0.4	7.8	7.5	9.7	8
O.alecto		3.4	2.5	0.5	0.62	0.41	9	9.9	11	9
O.alecto		3	1.4	1.4	0.7	0.4	7.5	8.6	7.8	9
O.alecto		2.6	0.7	0.5	0.62	0.31	5.5	5	6	5.2
O.alecto		3.2	1.7	1.1	0.6	0.4	7	5.8	8.6	8.4
O.alecto		2	1	0.1	0.62	0.21	5	5	4.9	5.3
O.alecto		3	1.7	0.9	0.7	0.4	8.2	8.3	9	8.4
O.alecto		3	2	0.3	0.62	0.31	7.8	7	8	7.4
O.alecto		3.1	1.9	0.6	0.6	0.3	6	7.5	7	7.6
O.alecto		2.7	1.9	0.6	0.62	0.21	7	7.6	6.5	8
O.alecto		3.5	1.9	0.8	0.5	0.2	8	9.3	9	7.2
O.alecto		2	0.9	0.1	0.42	0.1	4.5	5.5	5.9	5
O.alecto		2.5	1.8	0.6	0.8	0.4	7.5	7.8	8	8
O.alecto		2.5	1.3	0.2	0.6	0.2	6.2	6.7	7.3	7
O.alecto		2.9	2	0.8	0.7	0.4	7.5	6.7	6.6	7.7
O.alecto		6	4.6	2.1	1.3	0.41	15.5	17	15	16.4
O.alecto		5.3	3.2	1.6	1	0.6	13.5	14	13.8	13.1
O.alecto		6	4.1	2	1.4	0.52	15	15	17	15.5
O.alecto		5.3	3.5	1.5	0.9	0.4	12.2	13.3	13.5	12
O.alecto		6	3.8	1.8	1.1	0.6	14.5	14.7	15.5	14.5
O.alecto		5.5	3.5	1.8	0.7	0.4	13	15.5	15	13.5
O.alecto		5.5	3.5	2	1.4	0.41	12	13.7	12.5	8.3
O.alecto		5.5	3.9	1	1	0.41	12	9.3	12.5	13.7
O.alecto		6	4.5	1.97	1.14	0.31	12.1	16	14.4	7.2
O.alecto		7	5	2.3	0.8	0.4	17.5	18	18.8	18.2
O.alecto		5.8	3.1	1.6	0.6	0.3	13	13.2	12.7	11.8
O.alecto		5	4	2	1.3	0.21	11.6	14	14	14.5
O.alecto		5	3.5	2.5	1	0.4	14	12	16	17
O.alecto		5.5	3.5	3	1	0.5	15.5	11	17	16.5
O.alecto		5	3	1.5	1	0.5	13	15	14.5	14
O. bimaculoides		11	7	4.5	1	0.5	25	30	25	29
O. bimaculoides		10.5	7	4	1	0.4	25	31	27	26
O. bimaculoides		10	6	3.5	1.3	0.6	19	30.5	22	20
O. bimaculoides		11	7	5	1.2	0.6	25	29	27.5	22
O. bimaculoides		11	8	5	1.5	0.5	25.5	32	34	29
O. bimaculoides		13	9	5	1	0.6	28	34	33	33.5
O. bimaculoides		11.5	8	4	1.4	0.6	21	30	25	27
O. bimaculoides		12	9	4	1.3	0.5	25	29	34	26
O. bimaculoides		11	7	4.5	1.4	0.8	32	37	35	33
O. bimaculoides		11.5	8.5	6	2	0.9	33	39	46	43
O. bimaculoides		10.5	7	3	1.7	0.8	23	28	30	27
O. bimaculoides		10	6	4	1	0.4	21	22	23	25
O. bimaculoides		10	5.5	5	1	0.6	23	25	26	24
O. bimaculoides		13	8	4	1.5	0.5	23.5	26	25	24
O. bimaculoides		9.5	7	3.5	1.5	0.5	18	25.5	26	23
O. bimaculoides		14	10	5	1.8	0.6	33	39	36	38.5
O. bimaculoides		12.5	8.5	4.5	1.5	0.6	23	27	28	28
O. bimaculoides		9.5	6	3	1.4	0.4	20	23	29.5	26
O. bimaculoides		10	6	4.5	1	0.5	25	29	30	28
O. bimaculoides		9.5	6	4	1.2	0.5	16	12	13	10
O. bimaculoides		8.5	6	4	1.5	0.6	19	23	21.5	22
O. bimaculoides		9	6	3.5	1.3	0.5	21	23	22.5	21
O. bimaculoides		8	5	4	1.5	0.5	18.5	22	24.5	23
O. bimaculoides		10	7	4	1.3	0.7	25	27	28.5	27
O. bimaculoides		11.5	7	5	1.8	0.7	26	33.5	35	27
O. bimaculoides		12	8	5	2	0.9	27	36	32	32
O. bimaculoides		12	8	4	1.7	0.7	29	36	31	35
O. bimaculoides		9.5	6	4	1.5	0.6	24	26	25	22
O. bimaculoides		11.5	7	4	1.3	0.6	26	29.5	26	27
O. bimaculoides		13	8	5	1.7	0.6	29.5	35	33	31
O. bimaculoides		9.5	6.5	5.5	2	0.7	29	35	34	30
O. bimaculoides		11	7	3	1.2	0.7	26	26.5	29.5	27
O. bimaculoides		10.5	6.5	3.5	1	0.4	23	22.5	26	19
O. bimaculoides		11.5	8	6.5	2	0.7	30	36	37.5	32
O. bimaculoides		12	7	5.5	1.4	0.8	28	34	27	23
O. bimaculoides		11	7	5	1.4	0.6	25	27	29	28
O. bimaculoides		9	6.5	3.5	1.5	0.7	19.5	23	24	19.5
O. bimaculoides		11	6.5	3.5	1.4	0.5	29	36	30	27
O. bimaculoides		10	6.5	3	1	0.4	17.5	21.5	21	20
O. bimaculoides		9	6.5	3	1.5	0.4	18	21	21	19
O. bimaculoides		9	6	4	1.5	0.5	20.5	21.5	22	23
O. bimaculoides		12.5	9	3.5	1.4	0.6	28	37	38	34
O. bimaculoides		7	4.5	2	1.5	0.4	19.5	22	22.5	20
O. bimaculoides		10.5	6.5	4.5	1.5	0.6	22	23.5	23	22.5
O. bimaculoides		8	5	3.5	1.4	0.4	19.5	21.5	22.5	20
O. bimaculoides		8.5	6	5	1	0.4	18.5	24.5	25	22
O. bimaculoides		7.5	5	4	1.2	0.4	20	24	24.5	21
O. bimaculoides		10	6.5	4.5	1	0.5	20	23	26	23
O. bimaculoides		10	7	5.5	1.5	0.6	21.5	26.8	25	20
O. bimaculoides		10	7	4.5	1.8	0.5	22	25	25.5	22
